# Supplementary material for: Management of Hirschsprung’s Disease: A Survey with Brazilian Pediatric Surgeons
Source: Children (Basel). 2024 Nov 20;11(11):1405. doi: 10.3390/children11111405 (PMC11592611; doi:10.3390/children11111405)
Supplement: Supplementary file 1 [file children-11-01405-s001.zip]

Archive with 1 entries (1 files):
- children-3251630-supplementary.pdf
